# Supplementary material for: Improving Children’s Diets by Introducing Fruits and Vegetables in Group-Based Settings: A Scoping Review
Source: Nutr Rev. 2025 Jul 3;84(5):1039–50. doi: 10.1093/nutrit/nuaf092 (PMC13075485; doi:10.1093/nutrit/nuaf092)
Supplement: nuaf092_Supplementary_Data [file nuaf092_supplementary_data.zip]

Archive with 5 entries (5 files):
- Supplementary Table I. Search Strategy.docx
- Supplementary Table II. Data Extraction Instrument.docx
- Supplementary Table III. Summary of Studies.docx
- Supplementary Table IV. Additional Study Characteristics.docx
- Supplementary Table V. Description of Intervention.docx
